# Supplementary material for: Isolation and Characterization of Potassium-Solubilizing Rhizobacteria (KSR) Promoting Cotton Growth in Saline–Sodic Regions
Source: Microorganisms. 2024 Jul 19;12(7):1474. doi: 10.3390/microorganisms12071474 (PMC11279176; doi:10.3390/microorganisms12071474)
Supplement: Supplementary file 1 [file microorganisms-12-01474-s001.zip]

Archive with 1 entries (1 files):
- microorganisms-3089921-SI.pdf
